# Supplementary material for: Complex sense-antisense architecture of TNFAIP1/POLDIP2 on 17q11.2 represents a novel transcriptional structural-functional gene module involved in breast cancer progression
Source: BMC Genomics. 2010 Feb 10;11(Suppl 1):S9. doi: 10.1186/1471-2164-11-S1-S9 (PMC2822537; doi:10.1186/1471-2164-11-S1-S9)
Supplement: Additional file 3 — Expression data for 38 breast cancer cell lines either non-normalized or normalized to DNA copy number. File contains the original expression values for 38 breast cancer cell lines extracted from Hu et al. [12] as well as the expression values normalized to DNA copy number. [file 1471-2164-11-S1-S9-S3.xlsx]

## Sheet: Sheet1
ORIGINAL EXPRESSION DATA FOR 38 BREAST CANCER CELL LINES EXTRACTED FROM Hu et al., 2009, Mol Cancer Res., 7(4): 511-22.
	Affimetrix Microarray expression data												SNP microarray DNA copy number data
AffyID	220654_at	212282_at	210312_s_at	201207_at	222425_s_at	225375_at	234256_at	204534_at	213259_s_at	207567_at	207683_at		rs4239211	rs10512429	rs7207976	rs10512430
GS	PPY2	TMEM97	IFT20	TNFAIP1	POLDIP2	TMEM199	SEBOX	VTN	SARM1	SLC13A2	FOXN1
AU565	43.2736	1863.99	4127.97	3155.47	4022.88	2278.23	4.09892	236.944	31.8241	13.6283	5.90712		1.76797	1.76797	1.76797	1.76797
BT474	14.3291	4521.08	1131.04	1866.73	2118.68	1014.44	22.4587	13.6971	176.407	8.30335	8.65729		3.14521	3.14521	3.14521	3.14521
BT483	59.709	4072.46	1124.64	1899.44	1120.47	1390.85	20.0673	88.1988	329.519	73.317	5.50756		2.17967	2.17967	2.17967	2.17967
BT549	17.2936	3897.7	1534.04	2121.5	999.317	699.187	14.9712	30.9398	576.656	3.45568	9.32968		1.42618	1.42618	1.42618	1.42618
CAL120	8.17437	2735.29	1357.44	1177.99	1644.18	962.89	43.4795	3.83066	276.107	10.8788	8.73559		2.3498	2.3498	2.3498	2.3498
CAL148	4.34184	4130.01	1479.9	2216.44	1545.86	1108.18	25.293	14.1629	104.167	14.0481	9.9954		2.12313	2.12313	2.12313	2.12313
CAL51	6.86251	3328.97	1380.16	1979.7	2224.51	1233.74	15.7421	193.982	414.944	8.54432	4.29437		2.30757	2.30757	2.30757	2.30757
CAL851	7.2897	2469.18	1408.73	2485.54	1142.05	1081.97	16.5437	24.1162	44.1937	6.12531	5.51057		2.34599	2.34599	2.34599	2.34599
CAMA1	10.4518	4700.93	1895.72	2135.6	1744.46	1493.27	9.96873	7.37275	72.827	12.9164	6.75357		2.26729	2.26729	2.26729	2.26729
DU4475	6.4136	1592.29	735.962	757.937	785.122	786.27	65.3038	71.1743	195.692	5.37678	6.67087		2.34458	2.34458	2.34458	2.34458
EFM19	5.27251	7304.54	1986.08	1555.93	2214.99	1736.53	19.2466	9.27791	263.184	5.85085	4.38416		2.88583	2.88583	2.88583	2.88583
EFM192A	43.1925	2468.01	1712.7	1163.04	1478.33	625.275	52.4655	12.2929	64.2695	5.51422	6.7306		1.56686	1.56686	1.56686	1.56686
EVSAT	4.2025	4146.82	1317.36	938.664	2120.05	1061.64	8.84736	12.2665	94.6775	8.62622	7.03066		1.71742	1.71742	1.71742	1.71742
HCC1143	8.03146	2064.85	864.305	986.099	1172.6	985.499	87.7907	18.4954	42.4616	59.3973	7.15669		2.28653	2.28653	2.28653	2.28653
HCC1395	8.23899	1655.47	1456.52	1026.32	750.333	455.151	21.5919	31.5456	367.498	52.5719	11.9812		1.7378	1.7378	1.7378	1.7378
HCC1419	30.5555	3061.78	1387.83	897.837	1080.85	697.829	21.1284	15.2902	43.8412	14.3005	5.52789		1.60169	4.87816	4.87816	4.87816
HCC1428	6.35226	2384.84	589.735	1259.24	1137.87	582.052	4.99127	11.0244	36.9425	5.93581	6.86585		1.35032	1.35032	1.35032	1.35032
HCC1500	9.21925	5072.04	2182.04	2567.58	2387.9	1294.03	54.049	20.734	233.282	77.5345	46.9709		2.6096	2.6096	2.6096	2.6096
HCC1569	8.15553	4417.6	1332.43	1341.63	1166.58	894.423	58.2656	29.8957	178.072	4.3861	8.82898		1.93848	1.93848	1.93848	1.93848
HCC1806	12.9504	1539.6	1269.41	1252.55	1061.98	789.659	10.8125	30.8387	149.139	9.33817	10.0579		2.52549	2.52549	2.52549	2.52549
HCC1937	79.6973	2108.01	1647.58	1178.7	1675.29	1187.07	19.9933	11.8004	31.7257	15.7942	8.73709		2.35171	2.35171	2.35171	2.35171
HCC1954	5.58753	2646.08	2541.56	2507.92	3556.93	1488.5	14.5375	50.8542	31.4394	92.1706	8.24385		2.59399	2.59399	2.59399	2.59399
HCC202	17.554	8151.33	7629.32	5294.8	3202.53	1662.5	22.6295	12.8564	142.964	5.02799	14.6381		6.14171	6.14171	6.14171	6.14171
HCC2218	22.4076	11892.6	5875.29	3166.48	5352.31	2437.38	72.0733	367.223	161.957	25.5065	17.6103		3.32808	3.32808	3.32808	3.32808
HCC38	4.86027	5035.37	2601.12	2811.45	2851.71	947.592	44.2145	18.4387	388.435	18.4449	7.18817		2.96142	2.96142	2.96142	2.96142
HCC70	7.46287	2162.53	929.303	1019.54	752.444	308.356	9.4919	7.00744	155.347	18.2373	11.3738		1.51737	1.51737	1.51737	1.51737
Hs578T	7.98874	2073.18	2076.59	1234.61	1102.43	754.013	14.1434	14.8039	772.402	22.8252	7.67462		2.4176	2.4176	2.4176	2.4176
KPL1	11.1131	3947	1772.33	1688.95	1587.39	844.789	25.2362	7.81783	114.362	16.6513	5.12287		1.67145	1.67145	1.67145	1.67145
MCF7	3.65313	4115.66	1535.12	1809.49	1391.83	1669.26	41.7612	45.4872	210.495	6.11775	21.0464		2.17915	2.17915	2.17915	2.17915
MDAMB361	8.22312	2593.35	1994.18	1775.13	2759.28	1480.02	18.2812	17.4639	51.0697	18.4986	10.576		3.02806	3.02806	3.02806	3.02806
MDAMB453	5.1322	3858.42	1619.9	1393.81	1750.34	999.027	11.8596	30.8512	17.5612	5.36482	6.63725		2.36448	2.36448	2.36448	2.36448
MFM223	8.38606	3913.37	1306.8	1322.21	1869.67	665.294	17.1394	44.4259	95.1354	6.22688	8.47545		1.86656	1.86656	1.86656	1.86656
SKBR3	13.5332	2748.23	4148.32	4187.31	4979.68	2272.34	5.04238	253.628	13.2022	21.6897	7.5413		3.84353	3.84353	3.84353	3.84353
T47D	20.4855	4344.98	2676.64	2037.05	2259.01	1161.06	44.2464	19.2746	99.7775	11.6826	11.7689		2.60704	2.60704	2.60704	2.60704
UACC812	37.6776	5711.86	2823.15	2735.45	1686.25	1265.9	16.5762	163.665	385.316	9.10812	8.74929		5.57764	5.57764	5.57764	5.57764
UACC893	5.61598	2725.47	1469.63	1697.16	1398.84	610.932	22.4021	29.4522	147.168	74.7238	21.6342		1.59326	1.59326	1.59326	1.59326
ZR751	7.87444	2297.47	1182.23	2093.05	1569.97	786.541	13.1095	50.8032	188.331	14.2336	8.28271		2.21009	2.21009	2.21009	2.21009
ZR7530	8.01846	4522.35	6269.02	2788.1	15072.7	6511.66	36.3622	20.31	116.016	85.4959	14.2729		5.49586	5.49586	5.49586	5.49586
EXPRESSION DATA FOR 38 BREAST CANCER CELL LINES NORMALIZED TO SNP rs4239211
AffyID	220654_at	212282_at	210312_s_at	201207_at	222425_s_at	225375_at	234256_at	204534_at	213259_s_at	207567_at	207683_at		rs4239211	rs10512429	rs7207976	rs10512430
GS	PPY2	TMEM97	IFT20	TNFAIP1	POLDIP2	TMEM199	SEBOX	VTN	SARM1	SLC13A2	FOXN1
AU565	24.4765	1054.31	2334.87	1784.8	2275.43	1288.61	2.31844	134.02	18.0004	7.70846	3.34119		1.76797	1.76797	1.76797	1.76797
BT474	4.55584	1437.45	359.607	593.517	673.623	322.534	7.1406	4.35491	56.0875	2.64	2.75253		3.14521	3.14521	3.14521	3.14521
BT483	27.3936	1868.38	515.969	871.436	514.053	638.103	9.20656	40.4643	151.178	33.6368	2.52679		2.17967	2.17967	2.17967	2.17967
BT549	12.1259	2732.97	1075.63	1487.55	700.696	490.252	10.4974	21.6942	404.337	2.42303	6.54174		1.42618	1.42618	1.42618	1.42618
CAL120	3.47875	1164.05	577.685	501.314	699.712	409.776	18.5035	1.63021	117.502	4.62966	3.71759		2.3498	2.3498	2.3498	2.3498
CAL148	2.04502	1945.25	697.036	1043.95	728.104	521.957	11.9131	6.67075	49.0629	6.61668	4.70786		2.12313	2.12313	2.12313	2.12313
CAL51	2.97391	1442.63	598.102	857.917	964.005	534.65	6.82194	84.0632	179.818	3.70273	1.86099		2.30757	2.30757	2.30757	2.30757
CAL851	3.1073	1052.51	600.483	1059.48	486.81	461.199	7.05191	10.2798	18.838	2.61097	2.34893		2.34599	2.34599	2.34599	2.34599
CAMA1	4.60984	2073.37	836.119	941.918	769.405	658.613	4.39676	3.25179	32.1207	5.69686	2.9787		2.26729	2.26729	2.26729	2.26729
DU4475	2.7355	679.137	313.9	323.273	334.867	335.357	27.8531	30.357	83.466	2.29328	2.84524		2.34458	2.34458	2.34458	2.34458
EFM19	1.82704	2531.18	688.22	539.164	767.54	601.744	6.66935	3.21499	91.1989	2.02745	1.5192		2.88583	2.88583	2.88583	2.88583
EFM192A	27.5663	1575.13	1093.08	742.278	943.502	399.063	33.4846	7.84561	41.0181	3.51929	4.29561		1.56686	1.56686	1.56686	1.56686
EVSAT	2.44698	2414.56	767.054	546.553	1234.43	618.156	5.15153	7.14236	55.1276	5.02276	4.09372		1.71742	1.71742	1.71742	1.71742
HCC1143	3.51252	903.05	377.999	431.265	512.83	431.003	38.3948	8.08886	18.5704	25.9771	3.12994		2.28653	2.28653	2.28653	2.28653
HCC1395	4.74105	952.628	838.139	590.586	431.772	261.913	12.4249	18.1527	211.474	30.252	6.89447		1.7378	1.7378	1.7378	1.7378
HCC1419	19.0771	1911.6	866.48	560.558	674.817	435.684	13.1914	9.54634	27.3719	8.92843	3.4513		1.60169	4.87816	4.87816	4.87816
HCC1428	4.70427	1766.13	436.738	932.552	842.667	431.048	3.69637	8.16428	27.3584	4.39586	5.08462		1.35032	1.35032	1.35032	1.35032
HCC1500	3.53283	1943.61	836.159	983.901	915.044	495.874	20.7116	7.94528	89.3941	29.7113	17.9993		2.6096	2.6096	2.6096	2.6096
HCC1569	4.20718	2278.9	687.358	692.104	601.799	461.404	30.0574	15.4222	91.8619	2.26265	4.55459		1.93848	1.93848	1.93848	1.93848
HCC1806	5.12786	609.624	502.64	495.964	420.505	312.676	4.28137	12.211	59.0535	3.69757	3.98254		2.52549	2.52549	2.52549	2.52549
HCC1937	33.8891	896.371	700.588	501.209	712.372	504.77	8.5016	5.01779	13.4905	6.71607	3.7152		2.35171	2.35171	2.35171	2.35171
HCC1954	2.15403	1020.08	979.79	966.82	1371.22	573.826	5.60432	19.6046	12.1201	35.5324	3.17806		2.59399	2.59399	2.59399	2.59399
HCC202	2.85817	1327.21	1242.21	862.105	521.44	270.691	3.68456	2.0933	23.2776	0.818664	2.38339		6.14171	6.14171	6.14171	6.14171
HCC2218	6.73289	3573.41	1765.37	951.442	1608.23	732.366	21.6561	110.341	48.6638	7.66404	5.29144		3.32808	3.32808	3.32808	3.32808
HCC38	1.6412	1700.33	878.338	949.359	962.955	319.98	14.9302	6.22632	131.165	6.2284	2.42728		2.96142	2.96142	2.96142	2.96142
HCC70	4.91828	1425.18	612.441	671.914	495.885	203.217	6.25547	4.61813	102.379	12.019	7.49571		1.51737	1.51737	1.51737	1.51737
Hs578T	3.3044	857.534	858.947	510.673	456.001	311.885	5.85019	6.12339	319.491	9.44127	3.17447		2.4176	2.4176	2.4176	2.4176
KPL1	6.64876	2361.42	1060.35	1010.47	949.707	505.422	15.0984	4.67727	68.4207	9.96219	3.06492		1.67145	1.67145	1.67145	1.67145
MCF7	1.6764	1888.65	704.457	830.364	638.704	766.016	19.164	20.8738	96.5949	2.8074	9.65806		2.17915	2.17915	2.17915	2.17915
MDAMB361	2.71563	856.438	658.567	586.227	911.236	488.769	6.03727	5.76735	16.8655	6.10905	3.49266		3.02806	3.02806	3.02806	3.02806
MDAMB453	2.17055	1631.83	685.1	589.48	740.267	422.515	5.01574	13.0478	7.42709	2.26893	2.80707		2.36448	2.36448	2.36448	2.36448
MFM223	4.49279	2096.57	700.112	708.365	1001.67	356.428	9.18236	23.8009	50.9683	3.33602	4.54068		1.86656	1.86656	1.86656	1.86656
SKBR3	3.52103	715.027	1079.3	1089.44	1295.6	591.212	1.31191	65.9883	3.43492	5.64317	1.96208		3.84353	3.84353	3.84353	3.84353
T47D	7.85775	1666.64	1026.7	781.366	866.505	445.357	16.9719	7.39329	38.2723	4.48116	4.51427		2.60704	2.60704	2.60704	2.60704
UACC812	6.75511	1024.06	506.155	490.432	302.323	226.96	2.9719	29.343	69.0823	1.63297	1.56864		5.57764	5.57764	5.57764	5.57764
UACC893	3.52483	1710.62	922.404	1065.21	877.97	383.447	14.0605	18.4854	92.3691	46.8998	13.5786		1.59326	1.59326	1.59326	1.59326
ZR751	3.56294	1039.54	534.922	947.042	710.364	355.886	5.93166	22.9869	85.2139	6.44027	3.74767		2.21009	2.21009	2.21009	2.21009
ZR7530	1.459	822.863	1140.68	507.309	2742.55	1184.83	6.61628	3.69551	21.1096	15.5564	2.59703		5.49586	5.49586	5.49586	5.49586
